# Supplementary material for: CDKN1A is a target for phagocytosis-mediated cellular immunotherapy in acute leukemia
Source: Nat Commun. 2022 Nov 8;13:6739. doi: 10.1038/s41467-022-34548-3 (PMC9643439; doi:10.1038/s41467-022-34548-3)
Supplement: Supplementary file 6 — Source Data [file 41467_2022_34548_MOESM6_ESM.xlsx]

## Sheet: Fig. 1c
	Phagocytosis (%)
	Control (DMSO)			ZVAD
Donor ID	Donor 30	Donor 31	Donor 32	Donor 30	Donor 31	Donor 32
Jurkat	37.66234	38.66667	38.28829	47.22222	37.60684	46.06742
MOLT4	57.69231	45.56962	44.06779	50	48.36601	48.7013
CEM	33.33333	29.21348	26	29.72973	37.09678	26.66667
THP1	26.66667	23.23232	17.24138	30	45.09804	32
HEL	0	2.941176	1.010101	2.222222	2.222222	2
K562	0	1.333333	0	0	3.174603	1.111111
PBLs	0	0.7751938	0	0	0	0

## Sheet: Fig. 1d
	Phagocytosis (%)
Donor ID + AML ID	Control (DMSO)	ZVAD
Donor 52 + 1014 AML	17.32283	16.66667
Donor 53 + 1014 AML	8.547009	7.462687
Donor 58 + 931 AML	2.941176	5.309734
Donor 59 + 931 AML	5.128205	6.024096
Donor 58 + 1140 AML	10.25641	7.258065
Donor 59 + 1140 AML	9.027778	11.51079
Donor 64 + 1040 AML	6.622517	5.988024
Donor 65 + 1040 AML	2.923977	2.793296

## Sheet: Fig. 1g
	CMFDA+CMTMR+MDMs (%)
Donor ID	Phago+	Phago-
Donor 36	89.74359	0
Donor 37	95.2381	1.639344
Donor 41	92.23301	0
Donor 50	98.03922	0
Donor 51	94.3662	0

## Sheet: Fig. 1i
	CMFDA+CMTMR+MDMs (%)
Donor ID	Phago+	Phago-
Donor 36	0	0
Donor 37	0	0
Donor 41	0	0
Donor 50	0	0
Donor 51	0	0

## Sheet: Fig. 1j
Accession number	Gene name	Donor 140 Log2 FC-1	Donor 140 Log2 FC-2	Donor 142 Log2 FC-1	Donor 142 Log2 FC-2	Donor 143 Log2 FC-1	Donor 143 Log2 FC-2			#Official gene symbol	Increasing Mean Log 2FC
NM_001243962	HLA-DQB1	-0.581085461468007	-0.519497751355025	-0.543775531132803	-0.402907544331784	-0.90016582689834	-0.901591057199248			CD2	-3.098927516
NM_001031804	MAF	-0.748971298125869	-0.757355501359181	-0.19569963736901	-0.15468501238582	-0.751059946478952	-0.651663440652836			ENST00000390237 (IGKC gene)	-2.095667653
NM_006895	HNMT	-1.15351274580574	-1.31252788072425	-0.182960439014483	-0.146656319810098	-0.728895472023997	-0.878054827297399			SPOCK2	-2.047673657
NM_002003	FCN1 (Ficolin1)	-0.441026188330812	-0.41688585798083	-0.230801824507777	-0.318938384017134	-0.208387702879278	-0.141453228491496			TNFRSF25	-1.941327639
NM_001946	DUSP6	-0.0511456281931939	-0.215729214117487	-0.270050542298683	-0.170089954122127	-0.548420143707178	-0.465961842186711			LTB	-1.901281362
NM_001001547	CD36	-0.495976026549254	-0.524896679846877	-0.493696546453838	-0.487506267208968	-0.550731851947261	-0.520427366129518			PTX3	-1.812028705
NM_033554	HLA-DPA1	-0.96877098577854	-0.992285589565869	-0.138121342412184	0.00593401599916628	-1.48284148277784	-1.36928367883614			IGLL5	-1.729997058
NM_002122	HLA-DQA1	-0.852073535875027	-0.773154495071668	-0.63524777783768	-0.765620668599529	-0.97241413872341	-0.997311876668952			MAL	-1.577809422
NM_153811	SLC38A6	-0.496021681010264	-0.470885343639467	-0.447700280614866	-0.370343873349746	-0.541073635362797	-0.658669450663196			CCL2	-1.567583624
NM_004244	CD163	-1.49610531596009	-1.65030395510952	-0.580943975375261	-0.544766046532972	-1.30079855201128	-1.1137807990246			GPR171	-1.45169544
NM_001150	ANPEP	-1.07333231005071	-1.1562061026722	-0.371499455988953	-0.595270979841375	-0.536939153529347	-0.441411901172638			CD8A	-1.420867211
NM_005623	CCL8	-0.763508564747181	-0.788545585940616	-0.906444942793444	-0.667630277368899	-0.564061212355486	-0.508529916161962			PID1	-1.320268761
NM_018092	NETO2	-1.34014779839041	-1.29217735925972	-0.316902201510391	-0.332758573117107	-1.18554058537846	-1.03685423199777			ENST00000390547 (IGHA1 gene)	-1.312128674
NM_004235	KLF4	-0.518527327358539	-0.430745078039367	-0.282265639535867	-0.0841977699675203	-0.137030314178351	-0.170882209231936			KLRB1	-1.293566919
NM_138711	PPARG	-0.60623051825548	-0.627521048800614	-0.687632794004976	-0.690680448320076	-0.38859040585328	-0.436133474468527			ADORA3	-1.245383648
NM_002124	HLA-DRB1	-0.631505148008467	-0.612412788805843	-0.371562306923814	-0.344473955230129	-0.986503653121977	-0.936111262400713			CD6	-1.241193122
NM_019111	HLA-DRA	-0.394418096693352	-0.417530793728756	-0.302401288242917	-0.327028379509063	-0.61991799293284	-0.524004868026736			NELL2	-1.229882718
NM_002982	CCL2	-4.03445827186345	-4.12282458728875	-0.33078573302263	-0.355001942792347	-0.277198599154762	-0.285232608293399			POU2AF1	-1.217791791
NM_005755	EBI3	-0.490506249586796	-0.62808292492268	-0.164509194670055	-0.211666767126827	-0.881780623920598	-0.913493255191272			CD96	-1.213994197
NM_001562	IL18	-0.296245808569828	-0.343382573379393	-0.178050699565217	-0.167052357441694	-0.453777529565763	-0.444585523486145			CD5	-1.176895743
NM_002984	CCL4	-1.26244552757004	-1.25928865816737	-0.583295898172853	-0.585440700970298	-0.0809949958347342	-0.0747183823120654			CD163	-1.114449774
NM_002852	PTX3	-2.69039191680297	-2.72474449062849	-1.29264630514358	-1.30911589096747	-1.45314120190591	-1.40213242331355			GZMK	-1.076054834
NM_003596	TPST1	-0.774306307725581	-0.674300927535372	-0.123652374338732	-0.0920138775260279	-0.164570027539511	-0.0464555127439588			NETO2	-0.917396792
NM_000129	F13A1	-1.14203274775261	-1.03727254255209	-0.0388688577832622	-0.13128067908115	-1.49781882685918	-1.31242913434882			FAM65B	-0.900079304
NM_002731	PRKACB	-1.01107233779354	-1.03219153323924	-0.223821059375095	-0.384355538054296	-0.521610881052538	-0.425795189345399			F13A1	-0.859950465
NM_001482	GATM	-0.340103431799443	-0.446443831937647	-0.601126917817269	-0.62127430153307	-1.44168420543385	-1.43718771192478			HLA-DQA1	-0.832637082
NM_000677	ADORA3	-1.57763162036668	-1.59120399516436	-0.356265317777499	-0.37083465582801	-1.64987511906591	-1.92649117987582			HLA-DPA1	-0.824228177
NM_020362	PITHD1	-0.65646341827305	-0.608586572812095	-0.132963386345574	-0.198773236397273	-0.464364380873726	-0.441486461907203			GATM	-0.814636733
NM_013308	GPR171	-1.06243991200436	-0.971339565639357	-2.70118422504016	-2.47068315223143	-0.683938626411624	-0.820587156393645			HNMT	-0.733767947
NM_002371	MAL	-0.843058847719913	-0.704240040652875	-3.04112534773453	-2.94312398294634	-0.885642799850154	-1.04966551521512			MS4A1	-0.725498078
NM_001178126	IGLL5	-1.22689904398918	-1.01167917112899	-2.53881767810115	-2.61304975470329	-1.501288483238	-1.48824821928476			SPIB	-0.670671896
NM_006159	NELL2	-0.675280277765459	-0.507305661122349	-2.33433533169901	-2.48801898516213	-0.726561501848961	-0.64779455094979			CCL8	-0.69978675
NM_002258	KLRB1	-0.55436477920953	-0.740102335427989	-2.00808683020816	-2.13696042420434	-1.07160133188765	-1.25028581350794			ANPEP	-0.695776651
NM_014767	SPOCK2	-1.70407157696645	-1.85745146178056	-2.63696029897875	-2.70101504139906	-1.66855447149618	-1.71798909403672			HLA-DRB1	-0.647094852
NM_198196	CD96	-0.696125207677764	-0.593621022407548	-2.23188536370275	-2.09452306992953	-0.842749897119792	-0.825060621663142			HLA-DQB1	-0.641503862
ENST00000390237	ENST00000390237 (IGKC Gene)	-1.61084684568477	-1.29194882931796	-2.78943171819296	-2.77334620230375	-2.0731680198195	-2.03526430360371			CCL4	-0.641030694
NM_001768	CD8A	-0.662776678068271	-0.897322130061315	-2.53511673232382	-2.41100820488206	-0.956368469235891	-1.06261105193116			PRKACB	-0.599807756
NM_002341	LTB	-1.61335497668335	-1.22543947289483	-2.85302616967951	-2.94015058004804	-1.37235787810291	-1.40335909465016			PPARG	-0.572798115
NM_014207	CD5	-0.794298307153106	-0.722912376415951	-2.08756977934977	-2.1067456226803	-0.671205057931517	-0.678643314365032			EBI3	-0.548339836
NM_002104	GZMK	-0.444578247764641	-0.150299333668933	-2.28256030815782	-2.42765726326934	-0.52949015355673	-0.621743695734238			MAF	-0.543239139
NM_014722	FAM65B	-0.6203885765525	-0.219090372477626	-2.00857258499907	-1.80258087859238	-0.268834553892272	-0.481008857520137			CD36	-0.51220579
ENST00000390547	ENST00000390547 (IGHA1 Gene)	-0.374010216762273	-0.390645916624773	-2.16231561869225	-2.11847460101647	-1.39912612003375	-1.42819957283674			SLC38A6	-0.497449044
NM_148965	TNFRSF25	-1.44052761633682	-1.45104512107657	-3.0831018229075	-3.01956957077136	-1.30307197035582	-1.35064973250831			ENST00000390551 (IGHG3)	-0.464874207
NM_006725	CD6	-1.19371842046857	-0.949347873101092	-2.04780043514384	-2.04013022057357	-0.679723786676715	-0.536437994518842			HLA-DRA	-0.43088357
NM_001767	CD2	-2.79347703420843	-2.6573633713003	-4.38036401308211	-4.51587728282987	-2.07891997247536	-2.16756342403119			PITHD1	-0.417106243
NM_017933	PID1	-1.33488219926515	-1.12375223637225	-0.18214046544391	-0.249230213951147	-2.33004326704632	-2.70156418630438			IL18	-0.313849082
ENST00000390551	ENST00000390551 (IGHG3)	-0.295267099431766	-0.36764243126451	-0.710481179260247	-0.691586761527664	-0.341380192189649	-0.382887578376547			TPST1	-0.312549838
NM_152866	MS4A1	-0.669085636233423	-0.593621022407548	-0.965302398766231	-0.812678376425628	-0.749724315350135	-0.562576721308403			FCN1	-0.292915531
NM_003121	SPIB	-0.430600319606995	-0.330818666758104	-1.07975243411779	-0.555633814753659	-0.84945081352839	-0.777775329339029			DUSP6	-0.286899554
NM_006235	POU2AF1	-0.846333812854205	-1.02464271701176	-1.50435682554625	-1.60918287052835	-1.18429753158505	-1.13793698634751			KLF4	-0.270608056
NM_152296	ATP1A3	1.06583006512277	1.15391616866508	1.07915922417081	0.934993790008932	0.380491665278817	0.226792188395596			PTGS2	0.260350144
NM_004633	IL1R2	1.68675749954547	1.88705992186446	0.378575927070635	0.203046934068722	0.955640799099719	0.860995048129277			SLAMF7	0.389107997
NM_001172	ARG2	1.27718354799663	1.28732407189248	0.312664825840318	0.366667990575212	0.355630197391196	0.512124011581669			CD3G	0.457122209
NM_004615	TSPAN7	0.677530198958586	0.833302999766341	2.51259875109544	2.53395470521042	0.896725707247008	0.912759954126959			LIF	0.514296179
NM_002309	LIF	0.923851740260376	0.85590010764334	0.134783983435608	0.0674704310377628	0.486896913572087	0.616873895410082			SMOX	0.514838272
NM_001025366	VEGFA	1.05260913547329	1.08156924692486	0.614795090963074	0.587387906379568	1.00089012343944	0.861532162923555			IL1B	0.575580822
NM_000073	CD3G	0.683562372006844	0.722470192714595	0.395664755351217	0.563994874315279	0.221159799905312	0.155881262098918			ARG2	0.685265774
NM_000732	CD3D	1.93977349191098	2.11408694620242	1.43257445479659	1.50715342694874	1.16783738254589	1.25509340850872			DUSP1	0.687028171
NM_000576	IL1B	0.120703651131485	0.1170819106978	0.352773715798497	0.294523197768426	1.29007110859932	1.27833134883202			CXCL16	0.78294977
NM_001008540	CXCR4	1.37597240537235	1.34336460140749	0.880413259560353	0.853668984534202	0.87170800804747	0.900460289318335			ATP1A3	0.80686385
NM_015714	G0S2	0.981400317935045	0.960626552765257	1.04042418556626	1.01521940992554	2.24599747915625	2.02801629464017			HIF1A	0.858066162
NM_021181	SLAMF7	0.697913337283755	0.910389113283974	0.0648912676302719	0.0867910799464088	0.329917011005114	0.24474617165753			VEGFA	0.866463944
NM_003486	SLC7A5	1.72771224793582	1.6760750048191	0.47327713721056	0.510149745671678	0.586725238764162	0.546154357373481			TNFSF9	0.905442315
NM_004417	DUSP1	0.83520355270107	0.858259885448044	0.24278746900492	0.223760348013476	0.989660702450343	0.972497069463922			SLC7A5	0.920015622
NM_175839	SMOX	0.467505390240188	0.455103638395925	0.303217854085966	0.349663856043898	0.779522713106402	0.734016177964399			INHBA	0.932146071
NM_002192	INHBA	0.640279165719267	0.582721651264244	0.412412773962749	0.449761872354246	1.77523347496712	1.73246749037772			IL1R2	0.995346022
NM_003811	TNFSF9	1.26444598415263	1.08025230951377	0.512080969214876	0.481186665526635	1.09247568704433	1.00221227316104			CXCR4	1.037597925
NM_001100812	CXCL16	1.50301227156168	1.46809675473838	0.21226668642604	0.235775919106216	0.629875744508553	0.648671241917622			PBK	1.136037545
NM_181054	HIF1A	0.948406259290113	0.839172103132994	0.399685798306457	0.395663351621174	1.28177455974432	1.28369490246711			SLC24A3	1.180045863
NM_000963	PTGS2	0.581174411741734	0.509767841548701	0.104279728376178	0.0982041461022679	0.16131978931886	0.107354947956171			TRIB3	1.198756436
NM_005375	MYB	3.49977574299109	3.38919783551643	4.5306346322233	4.84158790229711	2.15234647884496	2.03916162777942			DIRC3	1.127791557
NM_001661	ARL4D	2.43543948420062	2.47602004770032	0.434521352567711	0.538697448145738	1.31095290780411	1.23986034571364			HIST2H3A	1.344820469
NM_001002915	IGFL2	2.70961639497773	2.67137825938215	0.217106968427834	0.284296147437096	1.15556442286161	1.29022267808218			RRAS2	1.360891035
NM_182908	DHRS2	3.41693370140265	3.30810238956367	3.79997230667146	3.71467141533677	1.34745204538849	1.43984669057823			G0S2	1.37861404
NM_002728	PRG2	4.18772224236284	4.26284482327306	0.825942813329047	0.824745111775335	1.2392029173799	1.35837281685729			MZB1	1.386897881
NM_012250	RRAS2	2.42203408319743	2.34824403212402	0.735119020439314	0.962415028284734	0.735119020439314	0.962415028284734			IGFL2	1.388030812
NM_016269	LEF1	2.51507923484865	2.51843586651138	1.33599319200349	1.28303814603167	1.32912550375934	1.31071549197638			TSPAN7	1.394478719
NM_020689	SLC24A3	2.50986905427587	2.48794577754973	0.244174109635068	0.295963929854536	0.855669424296355	0.68665288088872			ARL4D	1.405915264
NM_016459	MZB1	2.58339484757388	2.59694073891041	0.723107333928689	0.847418516058521	0.723107333928689	0.847418516058521			PIM1	1.436102308
NM_014220	TM4SF1	3.68462388663438	3.66478180194047	1.28603436967097	1.3222130458113	1.28603436967097	1.3222130458113			CD3D	1.569419852
NM_002648	PIM1	2.42684907211713	2.42382586844781	0.429656284782666	0.366686471260933	1.50353302709556	1.46606312174633			ITM2A	1.687107376
NM_001145033	C11orf96 (AG2)	3.30154212254708	3.32959608015906	1.29787697198005	1.2808655282704	1.29787697198005	1.2808655282704			PLIN2	1.700987693
NR_026597	DIRC3	2.40720955100843	2.40468582390087	0.272469241347406	0.0580010095131743	0.792124092761493	0.832259623114855			LEF1	1.715397906
NM_001172292	NIPAL4	3.69709842541875	3.72420858368964	0.386233055458239	0.357622115177702	2.44127298918038	2.52829835656869			IGFBP2	1.816922524
ENST00000380464	PLIN2	2.87000356214453	2.72541770974652	0.871565548185278	0.81399810903334	1.43293873946154	1.4920024908007			SMPD3	1.83180147
NM_033120	NKD2	2.41177355586516	2.21500727777135	2.9788257954204	2.73890696841206	1.21440627042484	1.2889406540442			MFAP4	1.855335059
NM_002404	MFAP4	2.73640475392195	2.75575097960746	1.84756140808478	1.80674591717987	0.97798057462765	1.00756672133488			ANGPTL4	1.868990712
NM_021158	TRIB3	3.21663859396467	3.23292156556396	0.211681967964238	0.189167337108549	0.153481855073728	0.188647294727403			COL9A3	1.930183566
NM_139314	ANGPTL4	3.33003112408288	3.44457625960668	1.14009798079819	0.918858669536419	1.18357894528525	1.19680129025776			PDK4	1.915808136
NM_000597	IGFBP2	1.39643188812322	1.43443458365594	2.86521202380076	2.8126292297102	1.22625015905408	1.1665772613622			C11orf96 (AG2 gene)	1.964770534
NM_001853	COL9A3	1.07600867281765	1.19733002960259	3.40076379468841	3.21735431930626	1.45764737879667	1.23199720144247			LIN28B	1.998144499
NM_001005464	HIST2H3A	0.233668322808778	0.164024855082344	2.43229274496268	2.45163815698434	1.34745204538849	1.43984669057823			TM4SF1	2.094316753
NM_018667	SMPD3	1.53814960737822	1.62489219928586	3.0438503235929	2.9111684493359	0.859509373907757	1.01323886870156			PRG2	2.116471787
NM_018492	PBK	0.354317435846702	0.23539334553931	2.5798965601807	2.69435830248483	0.529973589283738	0.422286033877983			NKD2	2.141310087
NM_004867	ITM2A	2.26770636149969	2.28824221985751	2.57011200362198	2.64668252424779	0.152224438600202	0.197676711088763			NIPAL4	2.189122254
NR_033916	LOC728724 (CCDC26 gene)	1.46731713802962	1.52260440433651	3.9027046342674	3.93441313677783	1.35891683356215	1.17992760180294			LOC728724 (CCDC26 gene)	2.227647291
NM_001004317	LIN28B (CSDD2 gene)	1.27159136109262	1.39933987801345	3.15833317064549	3.24915891012023	1.36442298235258	1.54602069280475			DHRS2	2.837829758
NM_002612	PDK4	1.88487137852204	1.96252151577738	1.55235413813487	1.42612189450836	2.38874445212984	2.28023543981369			MYB	3.408784037

## Sheet: Fig. 1k
	CD163 MFI (A.U.)
Donor ID	Phago-MDMs	Phago-MDMs
Donor 37	2321	1493
Donor 44	10811	2834
Donor 50	3760	2780
Donor 51	2302	1913
Donor 60	2452	2051
Donor 61	1629	1147
Donor 62	5926	2797
Donor 63	7034	6605
Donor 64	14372	9830

## Sheet: Fig. 1m
	IFN gamma (Mean Pixel density)
Donor ID	Donor 37	Donor 44	Donor 61	Donor 62
Phago-MDMs	3505	556.5	260	2202.5
Phago+MDMs	15552.5	10502.5	4502.5	3230

## Sheet: Fig. 1n
	IFN gamma (pg/ml)
Donor ID	Phago-MDMs	Phago+MDMs
Donor 399	0	54.47058824
Donor 400	0	37.41176471
Donor 401	0	50.35294118

## Sheet: Fig. 2c
	Phagocytosis (%) of Jurkat cells
Donor ID	siCo. MDMs	sip21 MDMs
Donor 32	20.15504	10.81081
Donor 33	31.74603	16.46342
Donor 42	41.17647	18.25397
Donor 102	10.83333	2.238806
Donor 104	15.27778	7.432433
Donor 105	19.60784	7.246377
Donor 106	5.645161	1.762115
Donor 107	10.71429	5.882353

## Sheet: Fig. 2d
	Phagocytosis (%) of MOLT4 cells
Donor ID	siCo. MDMs	sip21 MDMs
Donor 38	12.58741	3.626943
Donor 39	14.63415	4.901961
Donor 44	11.26761	1.769912
Donor 45	5.988024	2.173913
Donor 46	25	18.47826
Donor 47	23.65591	10.84337

[truncated: 102 more sheets: Fig. 2e , Fig. 2f, Fig. 2g, Fig. 2h , Fig. 2i, Fig. 2j, Fig. 2k, Fig. 2 l, Fig. 2m, Fig. 2n , Fig. 2o, Fig. 2p, Fig. 2q, Fig. 2s, Fig. 3c, Fig. 3e, Fig. 3f, Fig. 3g, Fig.3h, Fig. 3j …]
